# Supplementary material for: Histological Subtypes Drive Distinct Prognostic Immune Signatures in Classical Hodgkin Lymphoma
Source: Cancers (Basel). 2022 Oct 6;14(19):4893. doi: 10.3390/cancers14194893 (PMC9563296; doi:10.3390/cancers14194893)
Supplement: Supplementary file 1 [file cancers-14-04893-s001.zip]

Archive with 1 entries (1 files):
- cancers-1878252-supplementary.pdf
